# Supplementary material for: A new species of the genus Noeetomima Enderlein (Diptera, Lauxaniidae) from Guizhou, China with a key to worldwide species
Source: Zookeys. 2020 Dec 7;1000:107–23. doi: 10.3897/zookeys.1000.57577 (PMC7736083; doi:10.3897/zookeys.1000.57577)
Supplement: XML Treatment for Noeetomima [file zookeys.1000.57577-treatment1.xml]

<!DOCTYPE tp:taxon-treatment
  PUBLIC "-//TaxonX//DTD Taxonomic Treatment Publishing DTD v0 20100105//EN" "tax-treatment-NSO.dtd">
<tp:taxon-treatment xmlns:tp="http://www.plazi.org/taxpub"><tp:treatment-meta><kwd-group><label>Taxon classification</label><kwd><named-content xmlns:xlink="http://www.w3.org/1999/xlink" content-type="kingdom">Animalia</named-content></kwd><kwd><named-content xmlns:xlink="http://www.w3.org/1999/xlink" content-type="order">Diptera</named-content></kwd><kwd><named-content xmlns:xlink="http://www.w3.org/1999/xlink" content-type="family">Lauxaniidae</named-content></kwd></kwd-group><mixed-citation publication-type="journal"><person-group><name><surname>Shi</surname><given-names>Li</given-names></name><name><surname>Liu</surname><given-names>Miao</given-names></name><name><surname>Hu</surname><given-names>Zheng-Kun</given-names></name></person-group><article-title>A new species of the genus <italic><tp:taxon-name><tp:taxon-name-part taxon-name-part-type="genus" reg="Noeetomima">Noeetomima</tp:taxon-name-part></tp:taxon-name></italic> Enderlein (<tp:taxon-name><tp:taxon-name-part taxon-name-part-type="order">Diptera</tp:taxon-name-part></tp:taxon-name>, <tp:taxon-name><tp:taxon-name-part taxon-name-part-type="family">Lauxaniidae</tp:taxon-name-part></tp:taxon-name>) from Guizhou, China with a key to worldwide species</article-title><source>Zookeys</source><day>07</day><month>12</month><year>2020</year><volume>1000</volume><fpage>107</fpage><lpage>123</lpage><pub-id pub-id-type="doi">10.3897/zookeys.1000.57577</pub-id></mixed-citation></tp:treatment-meta><tp:nomenclature><tp:taxon-name><object-id xmlns:xlink="http://www.w3.org/1999/xlink" content-type="arpha" xlink:type="simple">721B7D9A-BC29-5EE3-AD86-8521CE385B94</object-id>
            <tp:taxon-name-part taxon-name-part-type="genus" reg="Noeetomima">Noeetomima</tp:taxon-name-part>
          </tp:taxon-name><tp:taxon-authority>Enderlein</tp:taxon-authority><tp:nomenclature-citation-list><tp:nomenclature-citation><tp:taxon-name>
                <tp:taxon-name-part taxon-name-part-type="genus" reg="Noeetomima">Noeetomima</tp:taxon-name-part>
              </tp:taxon-name><comment>Enderlein, 1937: 73. Type species: <tp:taxon-name><tp:taxon-name-part taxon-name-part-type="genus" reg="Noeetomima">Noeetomima</tp:taxon-name-part> <tp:taxon-name-part taxon-name-part-type="species" reg="radiata">radiata</tp:taxon-name-part></tp:taxon-name> Enderlein (original designation). <xref ref-type="bibr" rid="B18">Stuckenberg 1971a</xref>: 559 (in key); <xref ref-type="bibr" rid="B19">Stuckenberg 1971b</xref>: 21 (diagnosis); <xref ref-type="bibr" rid="B14">Shewell 1977</xref>: 190 (catalog entry); <xref ref-type="bibr" rid="B8">Papp 1984</xref>: 203 (catalog entry); <xref ref-type="bibr" rid="B3">Evenhuis and Okadome 1989</xref>: 588 (catalog entry); <xref ref-type="bibr" rid="B5">Kim 1994</xref>: 22 (in key), 336 (diagnosis), 337 (key to Australian species); <xref ref-type="bibr" rid="B9">Papp and Shatalkin 1998</xref>: 395 (in key); <xref ref-type="bibr" rid="B13">Shatalkin 2000</xref>: 22 (in key), 35 (diagnosis, key to Palaearctic species); <xref ref-type="bibr" rid="B11">Schacht et al. 2004</xref>: 49 (in key), 57 (key to Palaearctic species); <xref ref-type="bibr" rid="B16">Shi et al. 2013</xref>: 340 (key to world species); <xref ref-type="bibr" rid="B7">Li et al. 2020</xref>: 500 (key to world species).</comment></tp:nomenclature-citation></tp:nomenclature-citation-list></tp:nomenclature><tp:treatment-sec sec-type="diagnosis" id="SECID0ETFAE"><title>Diagnosis.</title><p>The genus can be easily identified by the wing patterning, which is dark centrally, with radiating hyaline stripes from the costal margin around to the posterior margin, and the posterior wing margin undulating between veins. Face yellow, with a pale brown subbasal and/or median band or spot and a pale brown groove near ventral margin; facial keel sometimes distinct or absent. Frons wider than long, with a pair of narrow brownish median stripes, parallel on anterior 1/2 and widened on posterior 1/2; two fronto-orbital setae, each with a blackish brown basal spot, two basal spots conjoined and forming a narrow stripe (not conjoined in <italic><tp:taxon-name><tp:taxon-name-part taxon-name-part-type="genus" reg="Noeetomima">N.</tp:taxon-name-part> <tp:taxon-name-part taxon-name-part-type="species" reg="tengchongica">tengchongica</tp:taxon-name-part></tp:taxon-name></italic> and <italic><tp:taxon-name><tp:taxon-name-part taxon-name-part-type="genus" reg="Noeetomima">N.</tp:taxon-name-part> <tp:taxon-name-part taxon-name-part-type="species" reg="decora">decora</tp:taxon-name-part></tp:taxon-name></italic>); ocellar triangle grayish black. Antennal 1<sup>st</sup> flagellomere tapering (round in <italic><tp:taxon-name><tp:taxon-name-part taxon-name-part-type="genus" reg="Noeetomima">N.</tp:taxon-name-part> <tp:taxon-name-part taxon-name-part-type="species" reg="parva">parva</tp:taxon-name-part></tp:taxon-name></italic> and <italic><tp:taxon-name><tp:taxon-name-part taxon-name-part-type="genus" reg="Noeetomima">N.</tp:taxon-name-part> <tp:taxon-name-part taxon-name-part-type="species" reg="decora">decora</tp:taxon-name-part></tp:taxon-name></italic>); arista white or black, pubescent; ocellar seta strong, longer than anterior fronto-orbital seta. Mesonotum with 1+3 dorsocentral setae and 1+3 acrostichal setae (including prescutellar) in 1–2 rows, each dorsocentral and acrostichal seta situated on a brown basal spot. 1 strong anepisternal seta, and second anepisternal seta down-sloping and located near the middle of the anepisternum; 2 strong katepisternal setae. Scutellum slightly convex with dense microtrichia. Fore femur without ctenidium; hind femur with 1–3 strong anteroventral setae (absent in <italic><tp:taxon-name><tp:taxon-name-part taxon-name-part-type="genus" reg="Noeetomima">N.</tp:taxon-name-part> <tp:taxon-name-part taxon-name-part-type="species" reg="decora">decora</tp:taxon-name-part></tp:taxon-name></italic>, 4 in <italic><tp:taxon-name><tp:taxon-name-part taxon-name-part-type="genus" reg="Noeetomima">N.</tp:taxon-name-part> <tp:taxon-name-part taxon-name-part-type="species" reg="huzhengkuni">huzhengkuni</tp:taxon-name-part></tp:taxon-name></italic> sp. nov.). Wing mostly brown with hyaline or white spots and radiating stripes from costal margin around to posterior margin; posterior wing margin undulating between veins; cells r<sub>2+3</sub> and r<sub>4+5</sub> wide apically; a short apical section of R<sub>2+3</sub> bent forwards and apical section of M<sub>1</sub> obviously arched. Abdominal tergites with grayish white, brown or fulvous spots and long setae on posterior margin. Male genitalia: epandrium with rows of dorsal setulae and setae in posterior view and surstylus consisting of one (in <italic><tp:taxon-name><tp:taxon-name-part taxon-name-part-type="genus" reg="Noeetomima">N.</tp:taxon-name-part> <tp:taxon-name-part taxon-name-part-type="species" reg="parva">parva</tp:taxon-name-part></tp:taxon-name></italic> and <italic><tp:taxon-name><tp:taxon-name-part taxon-name-part-type="genus" reg="Noeetomima">N.</tp:taxon-name-part> <tp:taxon-name-part taxon-name-part-type="species" reg="decora">decora</tp:taxon-name-part></tp:taxon-name></italic>) or two processes (except for unknown male of <italic><tp:taxon-name><tp:taxon-name-part taxon-name-part-type="genus" reg="Noeetomima">N.</tp:taxon-name-part> <tp:taxon-name-part taxon-name-part-type="species" reg="aberrans">aberrans</tp:taxon-name-part></tp:taxon-name></italic> and no male genitalic illustration of <italic><tp:taxon-name><tp:taxon-name-part taxon-name-part-type="genus" reg="Noeetomima">N.</tp:taxon-name-part> <tp:taxon-name-part taxon-name-part-type="species" reg="fulgens">fulgens</tp:taxon-name-part></tp:taxon-name></italic>). If the surstylus is comprised of two processes which are separated by a deep trench generally, then there are many setae and setulae on the anterior process.</p></tp:treatment-sec><ref-list><ref id="B18"><mixed-citation xmlns:xlink="http://www.w3.org/1999/xlink" xlink:type="simple"><person-group><name name-style="western"><surname>Stuckenberg</surname><given-names>BR</given-names></name></person-group> (<year>1971a</year>) <article-title>A review of the Old World genera of <tp:taxon-name><tp:taxon-name-part taxon-name-part-type="family">Lauxaniidae</tp:taxon-name-part></tp:taxon-name> (<tp:taxon-name><tp:taxon-name-part taxon-name-part-type="order">Diptera</tp:taxon-name-part></tp:taxon-name>).</article-title><source>Annals of the Natal Museum</source><volume>20</volume>(<issue>3</issue>): <fpage>499</fpage>–<lpage>610</lpage>.</mixed-citation></ref><ref id="B19"><mixed-citation xmlns:xlink="http://www.w3.org/1999/xlink" xlink:type="simple"><person-group><name name-style="western"><surname>Stuckenberg</surname><given-names>BR</given-names></name></person-group> (<year>1971b</year>) <article-title>An account of the genus <italic><tp:taxon-name><tp:taxon-name-part taxon-name-part-type="genus">Noeetomima</tp:taxon-name-part></tp:taxon-name></italic>, with descriptions of new species from Queensland and Nepal (<tp:taxon-name><tp:taxon-name-part taxon-name-part-type="order">Diptera</tp:taxon-name-part></tp:taxon-name>, <tp:taxon-name><tp:taxon-name-part taxon-name-part-type="family">Lauxaniidae</tp:taxon-name-part></tp:taxon-name>).</article-title><source>Annals of the Natal Museum</source><volume>21</volume>: <fpage>21</fpage>–<lpage>28</lpage>.</mixed-citation></ref><ref id="B14"><mixed-citation xmlns:xlink="http://www.w3.org/1999/xlink" xlink:type="simple"><person-group><name name-style="western"><surname>Shewell</surname><given-names>GE</given-names></name></person-group> (<year>1977</year>) <article-title>Family <tp:taxon-name><tp:taxon-name-part taxon-name-part-type="family">Lauxaniidae</tp:taxon-name-part></tp:taxon-name>.</article-title> In: <person-group><name name-style="western"><surname>Delfinado</surname><given-names>MD</given-names></name><name name-style="western"><surname>Hardy</surname><given-names>DE</given-names></name></person-group> (<role>Eds</role>) <issue-title>A Catalogue of the Diptera of the Oriental Region, Volume 3.</issue-title><source>The University Press of Hawaii, Honolulu</source>, <fpage>182</fpage>–<lpage>214</lpage>.</mixed-citation></ref><ref id="B8"><mixed-citation xmlns:xlink="http://www.w3.org/1999/xlink" xlink:type="simple"><person-group><name name-style="western"><surname>Papp</surname><given-names>L</given-names></name></person-group> (<year>1984</year>) <article-title>Family <tp:taxon-name><tp:taxon-name-part taxon-name-part-type="family">Lauxaniidae</tp:taxon-name-part></tp:taxon-name> (<tp:taxon-name><tp:taxon-name-part taxon-name-part-type="family">Sapromyzidae</tp:taxon-name-part></tp:taxon-name>).</article-title> In: <person-group><name name-style="western"><surname>Soós</surname><given-names>Á</given-names></name><name name-style="western"><surname>Papp</surname><given-names>L</given-names></name></person-group> (<role>Eds</role>) <issue-title>Catalogue of Palaearctic Diptera, Volume 9, Micropezidae–Agromyzidae.</issue-title><source>Akadémiae Kiadó, Budapest</source>, <fpage>193</fpage>–<lpage>217</lpage>.</mixed-citation></ref><ref id="B3"><mixed-citation xmlns:xlink="http://www.w3.org/1999/xlink" xlink:type="simple"><person-group><name name-style="western"><surname>Evenhuis</surname><given-names>NL</given-names></name><name name-style="western"><surname>Okadome</surname><given-names>T</given-names></name></person-group> (<year>1989</year>) <article-title><tp:taxon-name><tp:taxon-name-part taxon-name-part-type="family">Lauxaniidae</tp:taxon-name-part></tp:taxon-name>.</article-title> In: <person-group><name name-style="western"><surname>Evenhuis</surname><given-names>NL</given-names></name></person-group> (<role>Ed.</role>) <issue-title>Catalog of the Diptera of the Australasian and Oceanian Regions.</issue-title><source>EJ Brill, Leiden, and Bishop Museum Press, Honolulu</source>, <fpage>576</fpage>–<lpage>589</lpage>. <ext-link xlink:type="simple" ext-link-type="doi" xlink:href="10.5962/bhl.title.49897">https://doi.org/10.5962/bhl.title.49897</ext-link></mixed-citation></ref><ref id="B5"><mixed-citation xmlns:xlink="http://www.w3.org/1999/xlink" xlink:type="simple"><person-group><name name-style="western"><surname>Kim</surname><given-names>SP</given-names></name></person-group> (<year>1994</year>) <article-title>Australian lauxaniid flies. Revision of the Australian species of <italic><tp:taxon-name><tp:taxon-name-part taxon-name-part-type="genus">Homoneura</tp:taxon-name-part></tp:taxon-name></italic> van der Wulp, <italic><tp:taxon-name><tp:taxon-name-part taxon-name-part-type="genus">Trypetisoma</tp:taxon-name-part></tp:taxon-name></italic> Malloch, and allied genera (<tp:taxon-name><tp:taxon-name-part taxon-name-part-type="order">Diptera</tp:taxon-name-part></tp:taxon-name>: <tp:taxon-name><tp:taxon-name-part taxon-name-part-type="family">Lauxaniidae</tp:taxon-name-part></tp:taxon-name>).</article-title><source>Monographs on Invertebrate Taxonomy</source><volume>1</volume>: <fpage>1</fpage>–<lpage>445</lpage>. <ext-link xlink:type="simple" ext-link-type="doi" xlink:href="10.1071/9780643105164">https://doi.org/10.1071/9780643105164</ext-link></mixed-citation></ref><ref id="B9"><mixed-citation xmlns:xlink="http://www.w3.org/1999/xlink" xlink:type="simple"><person-group><name name-style="western"><surname>Papp</surname><given-names>L</given-names></name><name name-style="western"><surname>Shatalkin</surname><given-names>AI</given-names></name></person-group> (<year>1998</year>) <article-title>Family <tp:taxon-name><tp:taxon-name-part taxon-name-part-type="family">Lauxaniidae</tp:taxon-name-part></tp:taxon-name>.</article-title> In: <person-group><name name-style="western"><surname>Papp</surname><given-names>L</given-names></name><name name-style="western"><surname>Darvas</surname><given-names>B</given-names></name></person-group> (<role>Eds</role>) <issue-title>Contributions to a Manual of Palaearctic Diptera.</issue-title><source>Volume 3, Higher <tp:taxon-name><tp:taxon-name-part taxon-name-part-type="suborder">Brachycera</tp:taxon-name-part></tp:taxon-name>. Science Herald Publishers, Budapest</source>, <fpage>383</fpage>–<lpage>400</lpage>.</mixed-citation></ref><ref id="B13"><mixed-citation xmlns:xlink="http://www.w3.org/1999/xlink" xlink:type="simple"><person-group><name name-style="western"><surname>Shatalkin</surname><given-names>AI</given-names></name></person-group> (<year>2000</year>) <article-title>Keys to the Palaearctic flies of the family <tp:taxon-name><tp:taxon-name-part taxon-name-part-type="family">Lauxaniidae</tp:taxon-name-part></tp:taxon-name> (<tp:taxon-name><tp:taxon-name-part taxon-name-part-type="order">Diptera</tp:taxon-name-part></tp:taxon-name>).</article-title><source>Zoologicheskie Issledovania</source><volume>5</volume>: <fpage>1</fpage>–<lpage>102</lpage>.</mixed-citation></ref><ref id="B11"><mixed-citation xmlns:xlink="http://www.w3.org/1999/xlink" xlink:type="simple"><person-group><name name-style="western"><surname>Schacht</surname><given-names>W</given-names></name><name name-style="western"><surname>Kurina</surname><given-names>O</given-names></name><name name-style="western"><surname>Merz</surname><given-names>B</given-names></name><name name-style="western"><surname>Gaimari</surname><given-names>SD</given-names></name></person-group> (<year>2004</year>) <article-title>Zweiflügler aus Bayern XXIII (<tp:taxon-name><tp:taxon-name-part taxon-name-part-type="order">Diptera</tp:taxon-name-part></tp:taxon-name>: <tp:taxon-name><tp:taxon-name-part taxon-name-part-type="family">Lauxaniidae</tp:taxon-name-part></tp:taxon-name>, <tp:taxon-name><tp:taxon-name-part taxon-name-part-type="family">Chamaemyiidae</tp:taxon-name-part></tp:taxon-name>).</article-title><source>Entomofauna, Zeitschrift für Entomologie</source><volume>25</volume>(<issue>3</issue>): <fpage>41</fpage>–<lpage>80</lpage>.</mixed-citation></ref><ref id="B16"><mixed-citation xmlns:xlink="http://www.w3.org/1999/xlink" xlink:type="simple"><person-group><name name-style="western"><surname>Shi</surname><given-names>L</given-names></name><name name-style="western"><surname>Gaimari</surname><given-names>SD</given-names></name><name name-style="western"><surname>Yang</surname><given-names>D</given-names></name></person-group> (<year>2013</year>) <article-title>Four new species of <italic><tp:taxon-name><tp:taxon-name-part taxon-name-part-type="genus">Noeetomima</tp:taxon-name-part></tp:taxon-name></italic> Enderlein (<tp:taxon-name><tp:taxon-name-part taxon-name-part-type="order">Diptera</tp:taxon-name-part></tp:taxon-name>: <tp:taxon-name><tp:taxon-name-part taxon-name-part-type="family">Lauxaniidae</tp:taxon-name-part></tp:taxon-name>), with a key to world species.</article-title><source>Zootaxa</source><volume>3746</volume>(<issue>2</issue>): <fpage>338</fpage>–<lpage>356</lpage>. <ext-link xlink:type="simple" ext-link-type="doi" xlink:href="10.11646/zootaxa.3746.2.5">https://doi.org/10.11646/zootaxa.3746.2.5</ext-link></mixed-citation></ref><ref id="B7"><mixed-citation xmlns:xlink="http://www.w3.org/1999/xlink" xlink:type="simple"><person-group><name name-style="western"><surname>Li</surname><given-names>WL</given-names></name><name name-style="western"><surname>Chen</surname><given-names>XL</given-names></name><name name-style="western"><surname>Yang</surname><given-names>D</given-names></name></person-group> (<year>2020</year>) <article-title>Five new species of the genus <italic><tp:taxon-name><tp:taxon-name-part taxon-name-part-type="genus">Noeetomima</tp:taxon-name-part></tp:taxon-name></italic> Enderlein (<tp:taxon-name><tp:taxon-name-part taxon-name-part-type="order">Diptera</tp:taxon-name-part></tp:taxon-name>: <tp:taxon-name><tp:taxon-name-part taxon-name-part-type="family">Lauxaniidae</tp:taxon-name-part></tp:taxon-name>) from China, with a key to world species.</article-title><source>Zootaxa</source><volume>4768</volume>(<issue>4</issue>): <fpage>499</fpage>–<lpage>516</lpage>. <ext-link xlink:type="simple" ext-link-type="doi" xlink:href="10.11646/zootaxa.4768.4.3">https://doi.org/10.11646/zootaxa.4768.4.3</ext-link></mixed-citation></ref></ref-list></tp:taxon-treatment>
