# Supplementary material for: A new species of the genus Noeetomima Enderlein (Diptera, Lauxaniidae) from Guizhou, China with a key to worldwide species
Source: Zookeys. 2020 Dec 7;1000:107–23. doi: 10.3897/zookeys.1000.57577 (PMC7736083; doi:10.3897/zookeys.1000.57577)
Supplement: XML Treatment for Noeetomima huzhengkuni [file zookeys.1000.57577-treatment2.xml]

<!DOCTYPE tp:taxon-treatment
  PUBLIC "-//TaxonX//DTD Taxonomic Treatment Publishing DTD v0 20100105//EN" "tax-treatment-NSO.dtd">
<tp:taxon-treatment xmlns:tp="http://www.plazi.org/taxpub"><tp:treatment-meta><kwd-group><label>Taxon classification</label><kwd><named-content xmlns:xlink="http://www.w3.org/1999/xlink" content-type="kingdom">Animalia</named-content></kwd><kwd><named-content xmlns:xlink="http://www.w3.org/1999/xlink" content-type="order">Diptera</named-content></kwd><kwd><named-content xmlns:xlink="http://www.w3.org/1999/xlink" content-type="family">Lauxaniidae</named-content></kwd></kwd-group><mixed-citation publication-type="journal"><person-group><name><surname>Shi</surname><given-names>Li</given-names></name><name><surname>Liu</surname><given-names>Miao</given-names></name><name><surname>Hu</surname><given-names>Zheng-Kun</given-names></name></person-group><article-title>A new species of the genus <italic><tp:taxon-name><tp:taxon-name-part taxon-name-part-type="genus" reg="Noeetomima">Noeetomima</tp:taxon-name-part></tp:taxon-name></italic> Enderlein (<tp:taxon-name><tp:taxon-name-part taxon-name-part-type="order">Diptera</tp:taxon-name-part></tp:taxon-name>, <tp:taxon-name><tp:taxon-name-part taxon-name-part-type="family">Lauxaniidae</tp:taxon-name-part></tp:taxon-name>) from Guizhou, China with a key to worldwide species</article-title><source>Zookeys</source><day>07</day><month>12</month><year>2020</year><volume>1000</volume><fpage>107</fpage><lpage>123</lpage><pub-id pub-id-type="doi">10.3897/zookeys.1000.57577</pub-id></mixed-citation></tp:treatment-meta><tp:nomenclature><tp:taxon-name><object-id xmlns:xlink="http://www.w3.org/1999/xlink" content-type="arpha" xlink:type="simple">60631A96-9467-5AC7-8CAE-6F284C6B66B8</object-id>
            <tp:taxon-name-part taxon-name-part-type="genus" reg="Noeetomima">Noeetomima</tp:taxon-name-part>
            <tp:taxon-name-part taxon-name-part-type="species" reg="huzhengkuni">huzhengkuni</tp:taxon-name-part>
            <object-id xmlns:xlink="http://www.w3.org/1999/xlink" content-type="zoobank" xlink:type="simple">http://zoobank.org/1B43FC68-840D-413F-AF50-F8A01D1EE6C2</object-id>
          </tp:taxon-name><tp:taxon-authority>Shi &amp; Liu</tp:taxon-authority><tp:taxon-status xmlns:xlink="http://www.w3.org/1999/xlink" xlink:type="simple">sp. nov.</tp:taxon-status><xref ref-type="fig" rid="F1">Figs 1–7</xref><xref ref-type="fig" rid="F2">, 8–15</xref><xref ref-type="fig" rid="F3">, 16–20</xref></tp:nomenclature><tp:treatment-sec sec-type="type material" id="SECID0EZCAG"><title>Type material.</title><p><bold><italic>Holotype</italic></bold> ♂ (<named-content xmlns:xlink="http://www.w3.org/1999/xlink" content-type="dwc:institutional_code" xlink:type="simple">IMAU</named-content>): China, Guizhou Province: Fanjingshan, primitive forest along cableway station entrance to Wanbaoyan scenic spot, elevation 1800–2200 m, <named-content xmlns:xlink="http://www.w3.org/1999/xlink" content-type="dwc:verbatimCoordinates" xlink:type="simple"><named-content content-type="geo-json" specific-use="{&#34;type&#34;:&#34;Point&#34;,&#34;coordinates&#34;:[108.766667,27.933333]}" id="NCID0EMDAG" xlink:type="simple">27°56'N, 108°46'E</named-content></named-content>, 06. vi. 2018, Zheng-Kun Hu. <bold><italic>Paratype</italic></bold>: 1♂ (<named-content xmlns:xlink="http://www.w3.org/1999/xlink" content-type="dwc:institutional_code" xlink:type="simple">IMAU</named-content>), data same as holotype except for male genitalia being dissected.</p></tp:treatment-sec><tp:treatment-sec sec-type="diagnosis" id="SECID0EZDAG"><title>Diagnosis.</title><p><bold>Male.</bold> Arista brown. Palpus dark brown. Mesonotum with presuturaldorsocentral seta before horizontal level of presutural acrostichal seta. Fore femur with 3 strong posteroventral setae and hind femur with 4 anteroventral setae (3 very strong) on apical half. Wing with large brown central area, occupying 5/6 length of wing and several white radiating stripes shorter than 1/2 length of ultimate section of M<sub>1</sub>, two smaller white round spots in cell r<sub>2+3</sub> and a bigger one in cell r<sub>4+5</sub> situated in a straight line on 1/5 length of wing. Male genitalia: syntergosternite 7+8 pale brown and epandrium brownish yellow; surstylus consisting of a long anterior process with 8–10 long setae on dorsal margin and a short wide truncate posterior apical process with a concavity at anterior corner in lateral view and short dense setulae at apex in posterior view.</p><fig id="F1" position="float" orientation="portrait"><object-id xmlns:xlink="http://www.w3.org/1999/xlink" content-type="doi" xlink:type="simple">10.3897/zookeys.1000.57577.figures1-7</object-id><object-id xmlns:xlink="http://www.w3.org/1999/xlink" content-type="arpha" xlink:type="simple">0CF575E7-35F9-5E1A-AC44-BE1F1017B51C</object-id><label>Figures 1–7.</label><caption><p><italic><tp:taxon-name><tp:taxon-name-part taxon-name-part-type="genus" reg="Noeetomima">Noeetomima</tp:taxon-name-part> <tp:taxon-name-part taxon-name-part-type="species" reg="huzhengkuni">huzhengkuni</tp:taxon-name-part></tp:taxon-name></italic> sp. nov. Holotype male <bold>1</bold> habitus, lateral view <bold>2, 3</bold> head, anterior and lateral view <bold>4</bold> thorax, dorsal view <bold>5, 6</bold> abdomen dorsal and lateral view <bold>7</bold> wing.</p></caption><graphic xmlns:xlink="http://www.w3.org/1999/xlink" xlink:href="zookeys-1000-107-g001.jpg" position="float" orientation="portrait" xlink:type="simple" id="oo_484096.jpg"><uri content-type="original_file" xlink:type="simple">https://binary.pensoft.net/fig/484096</uri></graphic></fig></tp:treatment-sec><tp:treatment-sec sec-type="description" id="SECID0EJFAG"><title>Description.</title><p><bold>Male.</bold> Body length 2.8–2.9 mm, wing length 4.3–4.5 mm.</p><p><bold><italic>Head</italic></bold> (Figs <xref ref-type="fig" rid="F1">2–3</xref>, <xref ref-type="fig" rid="F2">9–10</xref>) pale yellow. Face with a brown median spot near ventral margin, a pale-yellow groove above ventral margin; parafacial pale yellow except blackish brown inner margin, with narrow brown median stripe on dorsal 1/2 and an elliptical brown ventroapical spot. Frons dark brown on dorsal 1/3 (from two sides of ocellar triangle to vertex), a pair of brownish median stripes extending from anterior margin to ocellar triangle and a pair of brown lateral stripes along base of fronto-orbital setae extending to vertex. Ocellar triangle dark brown. Gena with blackish brown spot near posterior ventral margin of eye, about 1/4 height of eye. Occiput dark brown with grayish pruinosity. Antennal scape and pedicel pale brown, 1<sup>st</sup> flagellomere pale brown on dorsal and ventral margin, completely brown near base of arista, about 1.6 times longer than high; arista brown, pubescent. A brown stripe present between eye and antenna. Eye without concavity on posterior ventral margin. Clypeus brown. Proboscis pale yellow, palpus dark brown.</p><p><bold><italic>Thorax</italic></bold> (Figs <xref ref-type="fig" rid="F1">4</xref>, <xref ref-type="fig" rid="F2">11</xref>, <xref ref-type="fig" rid="F2">13</xref>) brown, with thick gray pruinosity. Mesonotum with pair of narrow brown median stripes extending from anterior margin to presutural acrostichal seta, posterior margin of postpronotum surrounded by brown irregular spots, 3–4 brown irregular spots scattered between dorsocentral and supraalar setal rows, strong setae of mesonotum each with a brown basal spot; presutural dorsocentral seta before horizontal level of presutural acrostichal seta, postsutural 1<sup>st</sup> dorsocentral seta near transverse scutal suture and postsutural 1<sup>st</sup> acrostichal seta on transverse scutal suture; prescutellar acrostichal setae shorter than 1<sup>st</sup> postsutural dorsocentral setae. Anepisternum and katepisternum brown with grayish pruinosity; anepisternum with two brown spots on upper half and a brown spot on lower margin, 2 anepisternal setae separately located on posterior margin and close to anterior margin; katepisternum with a yellow transverse stripe close to upper margin and brown base of 2 katepisternal setae. Scutellum shining blackish brown, with grayish white pruinosity on basal 1/4–1/3 and dense microtrichia on apical 1/2, and a yellow central spot on upper half and upper lateral margin of basal scutellar setae brownish yellow. Legs pale yellow, fore femur pale brown on basal 3/4, mid and hind femora dark brown on basal 3/4; fore tibia with a pale brown subbasal ring, mid and hind tibae each with a dark brown subbasal ring; all tarsomeres 4–5 pale brown. Fore femur with 3 strong posteroventral setae and 5–6 posterodorsal setae; fore tibia with 1 long preapical anterodorsal seta and 1 short apicoventral seta. Mid femur with 3 anterior setae on apical half and 1 apicoposterior seta; mid tibia with 1 preapical anterodorsal seta and 1 apicoventral seta. Hind femur with 4 anteroventral setae on apical half (3 very strong) and 1 preapical anterodorsal seta; hind tibia with 1 preapical anterodorsal seta and 1 short apicoventral seta. <italic>Wing</italic> (Figs <xref ref-type="fig" rid="F1">7</xref>, <xref ref-type="fig" rid="F2">15</xref>) with large brown central area, occupying 5/6 length of wing and several white radiating stripes shorter than 1/2 length of ultimate section of M<sub>1</sub>, seven white radiating stripes along margin between tips of R<sub>2+3</sub> and CuA<sub>1</sub>; two smaller white round spots in cell r<sub>2+3</sub> and a bigger one in cell r<sub>4+5</sub> situated in a straight line on 1/5 length of wing; posterior margin slightly undulating; costa with 2<sup>nd</sup> (between R<sub>1</sub> and R<sub>2+3</sub>), 3<sup>rd</sup> (between R<sub>2+3</sub> and R<sub>4+5</sub>) and 4<sup>th</sup> (between R<sub>4+5</sub> and M<sub>1</sub>) sections in proportion of 3.1 : 1.2 : 1; <italic>r-m</italic> beyond middle of discal cell; ultimate and penultimate sections of M<sub>1</sub> in proportion of 1 : 1.7; ultimate section of CuA<sub>1</sub> about 1/11 of penultimate. Halter pale yellow, except knob brown.</p><fig id="F2" position="float" orientation="portrait"><object-id xmlns:xlink="http://www.w3.org/1999/xlink" content-type="doi" xlink:type="simple">10.3897/zookeys.1000.57577.figures8-15</object-id><object-id xmlns:xlink="http://www.w3.org/1999/xlink" content-type="arpha" xlink:type="simple">25DA7C05-118B-5F69-A916-7B10F7176284</object-id><label>Figures 8–15.</label><caption><p><italic><tp:taxon-name><tp:taxon-name-part taxon-name-part-type="genus" reg="Noeetomima">Noeetomima</tp:taxon-name-part> <tp:taxon-name-part taxon-name-part-type="species" reg="huzhengkuni">huzhengkuni</tp:taxon-name-part></tp:taxon-name></italic> sp. nov. Paratype male <bold>8</bold> habitus, lateral view <bold>9, 10</bold> head, anterior and lateral view <bold>11, 13</bold> thorax, dorsal and lateral view <bold>12, 14</bold> abdomen lateral and dorsal view <bold>15</bold> wing.</p></caption><graphic xmlns:xlink="http://www.w3.org/1999/xlink" xlink:href="zookeys-1000-107-g002.jpg" position="float" orientation="portrait" xlink:type="simple" id="oo_484097.jpg"><uri content-type="original_file" xlink:type="simple">https://binary.pensoft.net/fig/484097</uri></graphic></fig><p><bold><italic>Abdomen</italic></bold> (Figs <xref ref-type="fig" rid="F1">5–6</xref>, <xref ref-type="fig" rid="F2">12</xref>, <xref ref-type="fig" rid="F2">14</xref>) dark brown with grayish yellow pruinosity. Tergites 3–6 each with grayish white median spot on anterior margin, tergites 2–6 each with 8 grayish white spots and 4 pairs of setae on posterior margin. <italic>Male genitalia</italic> (Figs <xref ref-type="fig" rid="F3">16–20</xref>): syntergosternite 7+8 pale brown and epandrium brownish yellow; syntergosternite 7+8 slender, circular with a pair of ventral processes; epandrium broaden with 6 rows of dorsal setae, each with brownish basal spot; surstylus consisting of long anterior process with 8–10 long setae on dorsal margin and short wide truncate posterior apical process with a concavity at anterior corner in lateral view and short dense setulae at apex in posterior view; hypandrium broad, nearly T–shaped; pregonite long with a basal setula, curved medially and narrow apically with a long setula; phallus broad and concaved at apex in lateral view, but wide basal 2/3 with an arrow-like basal process, slender apical 1/3 and lateral sclerites asymmetric in ventral view. Phallapodeme longer than hypandrium in lateral view. Cerci very small.</p><p><bold>Female.</bold> Unknown.</p><fig id="F3" position="float" orientation="portrait"><object-id xmlns:xlink="http://www.w3.org/1999/xlink" content-type="doi" xlink:type="simple">10.3897/zookeys.1000.57577.figures16-20</object-id><object-id xmlns:xlink="http://www.w3.org/1999/xlink" content-type="arpha" xlink:type="simple">1D03009C-BAB7-5167-8AB0-D7283EAFB8B9</object-id><label>Figures 16–20.</label><caption><p><italic><tp:taxon-name><tp:taxon-name-part taxon-name-part-type="genus" reg="Noeetomima">Noeetomima</tp:taxon-name-part> <tp:taxon-name-part taxon-name-part-type="species" reg="huzhengkuni">huzhengkuni</tp:taxon-name-part></tp:taxon-name></italic> sp. nov. Paratype male <bold>16</bold> syntergosternite and epandrium, lateral view <bold>17</bold> epandrial complex, posterior view <bold>18</bold> syntergosternite, anterior view <bold>19</bold> phallic complex, ventral view <bold>20</bold> phallic complex, lateral view. Scale bars: 0.1 mm.</p></caption><graphic xmlns:xlink="http://www.w3.org/1999/xlink" xlink:href="zookeys-1000-107-g003.jpg" position="float" orientation="portrait" xlink:type="simple" id="oo_484098.jpg"><uri content-type="original_file" xlink:type="simple">https://binary.pensoft.net/fig/484098</uri></graphic></fig></tp:treatment-sec><tp:treatment-sec sec-type="etymology" id="SECID0EILAG"><title>Etymology.</title><p>The species is named after the collector and amateur of insects Zheng-Kun Hu.</p></tp:treatment-sec><tp:treatment-sec sec-type="distribution" id="SECID0ENLAG"><title>Distribution.</title><p>China (Guizhou).</p></tp:treatment-sec><tp:treatment-sec sec-type="remarks" id="SECID0ESLAG"><title>Remarks.</title><p>In the present paper, the first author divides 17 known species into two groups: the <italic><tp:taxon-name><tp:taxon-name-part taxon-name-part-type="genus" reg="Noeetomima">N.</tp:taxon-name-part> <tp:taxon-name-part taxon-name-part-type="species" reg="radiata">radiata</tp:taxon-name-part></tp:taxon-name></italic>-group includes <italic><tp:taxon-name><tp:taxon-name-part taxon-name-part-type="genus" reg="Noeetomina">Noeetomina</tp:taxon-name-part> <tp:taxon-name-part taxon-name-part-type="species" reg="liui">liui</tp:taxon-name-part></tp:taxon-name></italic>, <italic><tp:taxon-name><tp:taxon-name-part taxon-name-part-type="genus" reg="Noeetomima">N.</tp:taxon-name-part> <tp:taxon-name-part taxon-name-part-type="species" reg="jinpingensis">jinpingensis</tp:taxon-name-part></tp:taxon-name></italic>, <italic><tp:taxon-name><tp:taxon-name-part taxon-name-part-type="genus" reg="Noeetomima">N.</tp:taxon-name-part> <tp:taxon-name-part taxon-name-part-type="species" reg="radiata">radiata</tp:taxon-name-part></tp:taxon-name></italic>, <italic><tp:taxon-name><tp:taxon-name-part taxon-name-part-type="genus" reg="Noeetomima">N.</tp:taxon-name-part> <tp:taxon-name-part taxon-name-part-type="species" reg="tengchongica">tengchongica</tp:taxon-name-part></tp:taxon-name></italic> and <italic><tp:taxon-name><tp:taxon-name-part taxon-name-part-type="genus" reg="Noeetomima">N.</tp:taxon-name-part> <tp:taxon-name-part taxon-name-part-type="species" reg="trisurstyla">trisurstyla</tp:taxon-name-part></tp:taxon-name></italic>, which several white radiating longest stripes between R<sub>2+3</sub> and M<sub>1</sub> are longer than 1/2–2/3 length of ultimate sections of M<sub>1</sub> on the wing; the <italic><tp:taxon-name><tp:taxon-name-part taxon-name-part-type="genus" reg="Noeetomima">N.</tp:taxon-name-part> <tp:taxon-name-part taxon-name-part-type="species" reg="parva">parva</tp:taxon-name-part></tp:taxon-name></italic>-group includes <italic><tp:taxon-name><tp:taxon-name-part taxon-name-part-type="genus" reg="Noeetomima">Noeetomima</tp:taxon-name-part> <tp:taxon-name-part taxon-name-part-type="species" reg="aberrans">aberrans</tp:taxon-name-part></tp:taxon-name></italic>, <italic><tp:taxon-name><tp:taxon-name-part taxon-name-part-type="genus" reg="Noeetomima">N.</tp:taxon-name-part> <tp:taxon-name-part taxon-name-part-type="species" reg="chinensis">chinensis</tp:taxon-name-part></tp:taxon-name></italic>, <italic><tp:taxon-name><tp:taxon-name-part taxon-name-part-type="genus" reg="Noeetomima">N.</tp:taxon-name-part> <tp:taxon-name-part taxon-name-part-type="species" reg="decora">decora</tp:taxon-name-part></tp:taxon-name></italic>, <italic><tp:taxon-name><tp:taxon-name-part taxon-name-part-type="genus" reg="Noeetomima">N.</tp:taxon-name-part> <tp:taxon-name-part taxon-name-part-type="species" reg="fulgens">fulgens</tp:taxon-name-part></tp:taxon-name></italic>, <italic><tp:taxon-name><tp:taxon-name-part taxon-name-part-type="genus" reg="Noeetomima">N.</tp:taxon-name-part> <tp:taxon-name-part taxon-name-part-type="species" reg="hongshanensis">hongshanensis</tp:taxon-name-part></tp:taxon-name></italic>, <italic><tp:taxon-name><tp:taxon-name-part taxon-name-part-type="genus" reg="Noeetomima">N.</tp:taxon-name-part> <tp:taxon-name-part taxon-name-part-type="species" reg="huzhengkuni">huzhengkuni</tp:taxon-name-part></tp:taxon-name></italic> sp. nov., <italic><tp:taxon-name><tp:taxon-name-part taxon-name-part-type="genus" reg="Noeetomima">N.</tp:taxon-name-part> <tp:taxon-name-part taxon-name-part-type="species" reg="lijiangensis">lijiangensis</tp:taxon-name-part></tp:taxon-name></italic>, <italic><tp:taxon-name><tp:taxon-name-part taxon-name-part-type="genus" reg="Noeetomima">N.</tp:taxon-name-part> <tp:taxon-name-part taxon-name-part-type="species" reg="nepalensis">nepalensis</tp:taxon-name-part></tp:taxon-name></italic>, <italic><tp:taxon-name><tp:taxon-name-part taxon-name-part-type="genus" reg="Noeetomima">N.</tp:taxon-name-part> <tp:taxon-name-part taxon-name-part-type="species" reg="parva">parva</tp:taxon-name-part></tp:taxon-name></italic>, <italic><tp:taxon-name><tp:taxon-name-part taxon-name-part-type="genus" reg="Noeetomima">N.</tp:taxon-name-part> <tp:taxon-name-part taxon-name-part-type="species" reg="thainensis">thainensis</tp:taxon-name-part></tp:taxon-name></italic>, <italic><tp:taxon-name><tp:taxon-name-part taxon-name-part-type="genus" reg="Noeetomima">N.</tp:taxon-name-part> <tp:taxon-name-part taxon-name-part-type="species" reg="yunnanica">yunnanica</tp:taxon-name-part></tp:taxon-name></italic>, <italic><tp:taxon-name><tp:taxon-name-part taxon-name-part-type="genus" reg="Noeetomima">N.</tp:taxon-name-part> <tp:taxon-name-part taxon-name-part-type="species" reg="zhangae">zhangae</tp:taxon-name-part></tp:taxon-name></italic>, which several white radiating longest stripes between R<sub>2+3</sub> and M<sub>1</sub> are shorter than or close to 1/2 length of ultimate sections of M<sub>1</sub>.</p><p>Compared to five species in the <italic><tp:taxon-name><tp:taxon-name-part taxon-name-part-type="genus" reg="Noeetomima">N.</tp:taxon-name-part> <tp:taxon-name-part taxon-name-part-type="species" reg="radiata">radiata</tp:taxon-name-part></tp:taxon-name></italic>-group, the new species differs by the length of white radiating longest stripes between R<sub>2+3</sub> and M<sub>1</sub> on the wing and the number of anteroventral setae on apical half on hind femur, but the mid and hind femora have same dark brown on basal 3/4 in <italic><tp:taxon-name><tp:taxon-name-part taxon-name-part-type="genus" reg="Noeetomima">Noeetomima</tp:taxon-name-part> <tp:taxon-name-part taxon-name-part-type="species" reg="liui">liui</tp:taxon-name-part></tp:taxon-name></italic>, <italic><tp:taxon-name><tp:taxon-name-part taxon-name-part-type="genus" reg="Noeetomima">N.</tp:taxon-name-part> <tp:taxon-name-part taxon-name-part-type="species" reg="jinpingensis">jinpingensis</tp:taxon-name-part></tp:taxon-name></italic>, <italic><tp:taxon-name><tp:taxon-name-part taxon-name-part-type="genus" reg="Noeetomima">N.</tp:taxon-name-part> <tp:taxon-name-part taxon-name-part-type="species" reg="tengchongica">tengchongica</tp:taxon-name-part></tp:taxon-name></italic> as the new species.</p><p>Compared to the other eleven species in the <italic><tp:taxon-name><tp:taxon-name-part taxon-name-part-type="genus" reg="Noeetomima">N.</tp:taxon-name-part> <tp:taxon-name-part taxon-name-part-type="species" reg="parva">parva</tp:taxon-name-part></tp:taxon-name></italic>-group, the new species differs from <italic><tp:taxon-name><tp:taxon-name-part taxon-name-part-type="genus" reg="Noeetomima">N.</tp:taxon-name-part> <tp:taxon-name-part taxon-name-part-type="species" reg="chinensis">chinensis</tp:taxon-name-part></tp:taxon-name></italic>, <italic><tp:taxon-name><tp:taxon-name-part taxon-name-part-type="genus" reg="Noeetomima">N.</tp:taxon-name-part> <tp:taxon-name-part taxon-name-part-type="species" reg="decora">decora</tp:taxon-name-part></tp:taxon-name></italic>, <italic><tp:taxon-name><tp:taxon-name-part taxon-name-part-type="genus" reg="Noeetomima">N.</tp:taxon-name-part> <tp:taxon-name-part taxon-name-part-type="species" reg="hongshanensis">hongshanensis</tp:taxon-name-part></tp:taxon-name></italic>, <italic><tp:taxon-name><tp:taxon-name-part taxon-name-part-type="genus" reg="Noeetomima">N.</tp:taxon-name-part> <tp:taxon-name-part taxon-name-part-type="species" reg="lijiangensis">lijiangensis</tp:taxon-name-part></tp:taxon-name></italic>, <italic><tp:taxon-name><tp:taxon-name-part taxon-name-part-type="genus" reg="Noeetomima">N.</tp:taxon-name-part> <tp:taxon-name-part taxon-name-part-type="species" reg="nepalensis">nepalensis</tp:taxon-name-part></tp:taxon-name></italic>, <italic><tp:taxon-name><tp:taxon-name-part taxon-name-part-type="genus" reg="Noeetomima">N.</tp:taxon-name-part> <tp:taxon-name-part taxon-name-part-type="species" reg="parva">parva</tp:taxon-name-part></tp:taxon-name></italic>, <italic><tp:taxon-name><tp:taxon-name-part taxon-name-part-type="genus" reg="Noeetomima">N.</tp:taxon-name-part> <tp:taxon-name-part taxon-name-part-type="species" reg="thainensis">thainensis</tp:taxon-name-part></tp:taxon-name></italic>, <italic><tp:taxon-name><tp:taxon-name-part taxon-name-part-type="genus" reg="Noeetomima">N.</tp:taxon-name-part> <tp:taxon-name-part taxon-name-part-type="species" reg="yunnanica">yunnanica</tp:taxon-name-part></tp:taxon-name></italic> and <italic><tp:taxon-name><tp:taxon-name-part taxon-name-part-type="genus" reg="Noeetomima">N.</tp:taxon-name-part> <tp:taxon-name-part taxon-name-part-type="species" reg="zhangae">zhangae</tp:taxon-name-part></tp:taxon-name></italic> by the following two features: the mid and hind femora are completely dark brown on the basal 3/4; the phallus is broad and curved at apex in lateral view, but it is wide in the basal 2/3 with an arrow-like basal process and is slender in the apical 1/3, and the lateral sclerites are asymmetric in ventral view.</p><p><italic><tp:taxon-name><tp:taxon-name-part taxon-name-part-type="genus" reg="Noeetomima">Noeetomima</tp:taxon-name-part> <tp:taxon-name-part taxon-name-part-type="species" reg="aberrans">aberrans</tp:taxon-name-part></tp:taxon-name></italic>, with unknown male, can be separated from the new species in the katepisternum having a parallel pair of gray stripes on the upper margin and slightly below, the gray scutellum having a pair of large brownish spots (sometimes fusing at the apex), four white radiating longest stripes between R<sub>2+3</sub> and M<sub>1</sub> being shorter than 1/2 length of the ultimate sections of M<sub>1</sub> on the wide wing, and the presutural dorsocentral setae being the same level as the presutural acrostichal setae on the mesonotum.</p><p><italic><tp:taxon-name><tp:taxon-name-part taxon-name-part-type="genus" reg="Noeetomima">Noeetomima</tp:taxon-name-part> <tp:taxon-name-part taxon-name-part-type="species" reg="fulgens">fulgens</tp:taxon-name-part></tp:taxon-name></italic>, without a male genitalic illustration, can be separated from the new species in the spots at the base of the presutural dorsocentral setae being very small on the mesonotum, a pair of narrow middle stripes on the mesonotum being not developed beyond suture, the anepisternum being brown with a gray stripe extending from the anterior upper comer to the lower posterior corner, the katepisternum having a large brownish spot in the anterior part and a narrow brownish stripe surrounding the bases of the katepisternal setae, the scutellum having densely gray microtomentose on the dorsal side and wide brown margins, the mid and hind tibiae being black in the basal 3/4, the fore femora being darkened only dorsally and laterally in the basal 3/4, the wing having five white radiating longest stripes between R<sub>2+3</sub> and M<sub>1</sub> close to or shorter than 1/2 length of the ultimate sections of M<sub>1</sub>, and a big hyaline elliptical spot being present before the vertical level of crossvein r-m in r<sub>2+3</sub>, and a big hyaline round spot being present before the vertical level of crossvein r-m in discal cell.</p><p>The new species from Guizhou is so similar to <italic><tp:taxon-name><tp:taxon-name-part taxon-name-part-type="genus" reg="Noeetomima">Noeetomima</tp:taxon-name-part> <tp:taxon-name-part taxon-name-part-type="species" reg="lijiangensis">lijiangensis</tp:taxon-name-part></tp:taxon-name></italic> Li, Chen &amp; Yang from Sichuan and Yunnan of China in the anterior projection of the frons and the face, and the pattern of mesonotum, scutellum and wing, but the latter can be separated in the abdominal tergites 4–6 having broad white spots (narrow stripes in <italic><tp:taxon-name><tp:taxon-name-part taxon-name-part-type="genus" reg="Noeetomima">N.</tp:taxon-name-part> <tp:taxon-name-part taxon-name-part-type="species" reg="huzhengkuni">huzhengkuni</tp:taxon-name-part></tp:taxon-name></italic> sp. nov.), the epandrium being flat in the anterior half (having an obvious bulge in the anterior half in <italic><tp:taxon-name><tp:taxon-name-part taxon-name-part-type="genus" reg="Noeetomima">N.</tp:taxon-name-part> <tp:taxon-name-part taxon-name-part-type="species" reg="huzhengkuni">huzhengkuni</tp:taxon-name-part></tp:taxon-name></italic> sp. nov.), the anterior process of the surstylus having short setulae and a small median anterior projection in lateral view (having long setae, but no small median anterior projection in <italic><tp:taxon-name><tp:taxon-name-part taxon-name-part-type="genus" reg="Noeetomima">N.</tp:taxon-name-part> <tp:taxon-name-part taxon-name-part-type="species" reg="huzhengkuni">huzhengkuni</tp:taxon-name-part></tp:taxon-name></italic> sp. nov.), the posterior process of the surstylus having a preapical anterior projection in lateral view and narrowing gradually at the apex (broadened apically with a deep concavity at the anterior corner in lateral view and having short dense setulae at the apex in posterior view in <italic><tp:taxon-name><tp:taxon-name-part taxon-name-part-type="genus" reg="Noeetomima">N.</tp:taxon-name-part> <tp:taxon-name-part taxon-name-part-type="species" reg="huzhengkuni">huzhengkuni</tp:taxon-name-part></tp:taxon-name></italic> sp. nov.), the pregonite being obviously shorter than the length of phallus in lateral view (both equal in length in <italic><tp:taxon-name><tp:taxon-name-part taxon-name-part-type="genus" reg="Noeetomima">N.</tp:taxon-name-part> <tp:taxon-name-part taxon-name-part-type="species" reg="huzhengkuni">huzhengkuni</tp:taxon-name-part></tp:taxon-name></italic> sp. nov.), the phallus having pairs of teeth-like processes near the base and apical in ventral view with the apex curved dorsally in lateral view (being broad and concaved at the apex in lateral view, but being wide basal 2/3 with an arrow-like basal process, slender apical 1/3 and lateral sclerites asymmetric in ventral view in <italic><tp:taxon-name><tp:taxon-name-part taxon-name-part-type="genus" reg="Noeetomima">N.</tp:taxon-name-part> <tp:taxon-name-part taxon-name-part-type="species" reg="huzhengkuni">huzhengkuni</tp:taxon-name-part></tp:taxon-name></italic> sp. nov.), the phallapodeme being as long as 1/2 length of phallus in lateral view (both equal in length in <italic><tp:taxon-name><tp:taxon-name-part taxon-name-part-type="genus" reg="Noeetomima">N.</tp:taxon-name-part> <tp:taxon-name-part taxon-name-part-type="species" reg="huzhengkuni">huzhengkuni</tp:taxon-name-part></tp:taxon-name></italic> sp. nov.).</p></tp:treatment-sec></tp:taxon-treatment>
